# Supplementary material for: ALCOdb: Gene Coexpression Database for Microalgae
Source: Plant Cell Physiol. 2015 Dec 7;57(1):e3. doi: 10.1093/pcp/pcv190 (PMC4722175; doi:10.1093/pcp/pcv190)
Supplement: Supplementary Data [file supp_pcv190_suppl_data.zip]

Archive with 3 entries (3 files):
- pcp-2015-e-00476-File005.pdf
- pcp-2015-e-00476-File006.pdf
- pcp-2015-e-00476-File007.pdf
